# Supplementary material for: mTOR-dependent translation drives tumor infiltrating CD8+ effector and CD4+ Treg cells expansion
Source: eLife. 2021 Nov 17;10:e69015. doi: 10.7554/eLife.69015 (PMC8598161; doi:10.7554/eLife.69015)
Supplement: Figure 1—source data 1. [file elife-69015-fig1-data1.zip]

Archive with 21 entries (20 files):
- Source data 1 /
- Source data 1 /.DS_Store
- __MACOSX/Source data 1 /._.DS_Store
- Source data 1 /Figure 1_source data 1.tiff
- __MACOSX/Source data 1 /._Figure 1_source data 1.tiff
- Source data 1 /Figure 1_source data 8.tif
- __MACOSX/Source data 1 /._Figure 1_source data 8.tif
- Source data 1 /Figure 1_source data 7.tiff
- __MACOSX/Source data 1 /._Figure 1_source data 7.tiff
- Source data 1 /Figure 1_source data 4.tiff
- __MACOSX/Source data 1 /._Figure 1_source data 4.tiff
- Source data 1 /Figure 1_source data 5.tiff
- __MACOSX/Source data 1 /._Figure 1_source data 5.tiff
- Source data 1 /Figure 1_source data 6.tif
- __MACOSX/Source data 1 /._Figure 1_source data 6.tif
- Source data 1 /Figure 1_source data 9.tiff
- __MACOSX/Source data 1 /._Figure 1_source data 9.tiff
- Source data 1 /Figure 1_source data 2.tiff
- __MACOSX/Source data 1 /._Figure 1_source data 2.tiff
- Source data 1 /Figure 1_source data 3.tiff
- __MACOSX/Source data 1 /._Figure 1_source data 3.tiff
