# Supplementary material for: mTOR-dependent translation drives tumor infiltrating CD8+ effector and CD4+ Treg cells expansion
Source: eLife. 2021 Nov 17;10:e69015. doi: 10.7554/eLife.69015 (PMC8598161; doi:10.7554/eLife.69015)
Supplement: Figure 1—source data 2. [file elife-69015-fig1-data2.zip]

Archive with 5 entries (4 files):
- Source data 2/
- Source data 2/.DS_Store
- __MACOSX/Source data 2/._.DS_Store
- Source data 2/Figure 1_source data 1.tif
- __MACOSX/Source data 2/._Figure 1_source data 1.tif
